# Supplementary material for: Flexible and Stable GaN Piezoelectric Sensor for Motion Monitoring and Fall Warning
Source: Nanomaterials (Basel). 2024 Dec 20;14(24):2044. doi: 10.3390/nano14242044 (PMC11676375; doi:10.3390/nano14242044)
Supplement: Supplementary file 1 [file nanomaterials-14-02044-s001.zip]

Archive with 2 entries (2 files):
- Supporting Information (Video S1).mp4
- Supporting Information (Video S2).mp4
